# Supplementary material for: In Situ Filling of the Oxygen Vacancies with Dual Heteroatoms in Co3O4 for Efficient Overall Water Splitting
Source: Molecules. 2023 May 16;28(10):4134. doi: 10.3390/molecules28104134 (PMC10222571; doi:10.3390/molecules28104134)
Supplement: Supplementary file 1 [file molecules-28-04134-s001.zip]

Archive with 1 entries (1 files):
- molecules-2383169-supplementary.pdf
